# Supplementary material for: Alterations in Dendritic Spine Maturation and Neurite Development Mediated by FAM19A1
Source: Cells. 2021 Jul 23;10(8):1868. doi: 10.3390/cells10081868 (PMC8392516; doi:10.3390/cells10081868)
Supplement: Supplementary file 1 [file cells-10-01868-s001.zip]

Archive with 1 entries (1 files):
- cells-1158273-supplementary.pdf
